# Supplementary material for: Detailed Speciation of Semi-Volatile and Intermediate-Volatility Organic Compounds (S/IVOCs) in Marine Fuel Oils Using GC × GC-MS
Source: Int J Environ Res Public Health. 2023 Jan 31;20(3):2508. doi: 10.3390/ijerph20032508 (PMC9916049; doi:10.3390/ijerph20032508)
Supplement: Supplementary file 1 [file ijerph-20-02508-s001.zip]

Archive with 1 entries (1 files):
- ijerph-2070057-SI.pdf
